# Supplementary material for: Histone modifications induced by MDV infection at early cytolytic and latency phases
Source: BMC Genomics. 2015 Apr 18;16(1):311. doi: 10.1186/s12864-015-1492-6 (PMC4404578; doi:10.1186/s12864-015-1492-6)
Supplement: Additional file 1: — Correlation between replicates. High correlation observed between replicates of samples in present study. Correlation coefficients correspond to Pearson correlation between normalized read counts in a 2 kb region flanking the TSS (−1000 bp to +1000 bp). [file 12864_2015_1492_MOESM1_ESM.xlsx]

## Sheet: Sheet1
Histone Mark	Line	DPI	Status	Correlation
H3K27me3	63	5	inf	0.964134
			non	0.976252
		10	inf	0.967953
			non	0.963307
	72	5	inf	0.977112
			non	0.980325
		10	inf	0.964868
			non	0.92445
H3K4me3	63	5	inf	0.992767
			non	0.992222
		10	inf	0.986485
			non	0.970973
	72	5	inf	0.988596
			non	0.997663
		10	inf	0.964417
			non	0.943616
