# Supplementary material for: Histone modifications induced by MDV infection at early cytolytic and latency phases
Source: BMC Genomics. 2015 Apr 18;16(1):311. doi: 10.1186/s12864-015-1492-6 (PMC4404578; doi:10.1186/s12864-015-1492-6)
Supplement: Additional file 2: — Peak-calling results. The number of peaks called in each sample using the WaveSeq algorithm. [file 12864_2015_1492_MOESM2_ESM.xlsx]

## Sheet: Sheet1
Histone Mark	Line	DPI	Status	Replicate	Peaks
H3K4me3	63	5	inf	1	17698
				2	16894
			non	1	18509
				2	18231
		10	inf	1	18970
				2	19003
			non	1	29726
				2	37565
	72	5	inf	1	16387
				2	17549
			non	1	17437
				2	18346
		10	inf	1	20096
				2	24718
			non	1	8676
				2	22225
H3K27me3	63	5	inf	1	51100
				2	33505
			non	1	41401
				2	47129
		10	inf	1	32820
				2	42699
			non	1	65641
				2	55133
	72	5	inf	1	48496
				2	60638
			non	1	51452
				2	69217
		10	inf	1	68217
				2	71883
			non	1	38847
				2	66931
