# Supplementary material for: Histone modifications induced by MDV infection at early cytolytic and latency phases
Source: BMC Genomics. 2015 Apr 18;16(1):311. doi: 10.1186/s12864-015-1492-6 (PMC4404578; doi:10.1186/s12864-015-1492-6)
Supplement: Additional file 3: — Selected GO terms enriched in MD-induced DMRs. Enrichment analysis results from DAVID. [file 12864_2015_1492_MOESM3_ESM.xlsx]

## Sheet: Sheet1
Histone	DPI	Line	GO Term	Count	P-value	Benjamini	FDR
H3K4me3	5	L72	GO:0002520~immune system development	24	5.46e-05	0.105889	0.094056
			GO:0033554~cellular response to stress	29	0.00059	0.261241	1.01309
			GO:0006281~DNA repair	21	0.000776	0.272724	1.32976
			GO:0006974~response to DNA damage stimulus	24	0.000975	0.283604	1.66838
	10	L63	GO:0034660~ncRNA metabolic process	62	4.55e-08	1.97e-05	8.44e-05
			GO:0033554~cellular response to stress	103	7.12e-07	0.000173	0.001319
			GO:0033674~positive regulation of kinase activity	44	1.58e-05	0.00293	0.029349
			GO:0006974~response to DNA damage stimulus	79	6.07e-05	0.009039	0.112411
			GO:0016568~chromatin modification	49	9e-05	0.012	0.166648
			GO:0051276~chromosome organization	89	0.00014	0.015464	0.259526
			GO:0006281~DNA repair	64	0.000283	0.028562	0.523217
			GO:0007264~small GTPase mediated signal transduction	73	0.000331	0.031656	0.611112
			GO:0007049~cell cycle	86	0.000356	0.033243	0.658168
			GO:0045321~leukocyte activation	48	0.000363	0.033055	0.670301
			GO:0006511~ubiquitin-dependent protein catabolic process	47	0.000542	0.046765	0.998907
			GO:0007243~protein kinase cascade	47	0.000542	0.046765	0.998907
			GO:0042981~regulation of apoptosis	114	0.001036	0.070683	1.9024
			GO:0046649~lymphocyte activation	42	0.001041	0.069799	1.91178
			GO:0000165~MAPKKK cascade	26	0.001398	0.091057	2.55921
			GO:0040029~regulation of gene expression, epigenetic	20	0.004192	0.210839	7.48822
			GO:0043123~positive regulation of I-kappaB kinase/NF-kappaB cascade	17	0.005147	0.246207	9.11723
			GO:0001817~regulation of cytokine production	31	0.008865	0.344466	15.2082
H3K27me3	5	L72	GO:0010647~positive regulation of cell communication	28	1.52e-05	0.005471	0.026811
			GO:0009967~positive regulation of signal transduction	26	5.62e-05	0.010097	0.099156
			GO:0030334~regulation of cell migration	18	0.000236	0.025628	0.416065
			GO:0007267~cell-cell signaling	26	0.000453	0.033141	0.796878
			GO:0042127~regulation of cell proliferation	48	0.000889	0.052186	1.55946
			GO:0007155~cell adhesion	51	0.002239	0.107243	3.88295
			GO:0007167~enzyme linked receptor protein signaling pathway	30	0.003284	0.142816	5.64471
			GO:0016477~cell migration	22	0.01594	0.348136	24.7115
	10	L63	GO:0048870~cell motility	35	2.6e-07	2.36e-05	0.000465
			GO:0016477~cell migration	33	7.92e-07	6.76e-05	0.001416
			GO:0007267~cell-cell signaling	30	1.17e-05	0.000768	0.020989
			GO:0042127~regulation of cell proliferation	55	1.25e-05	0.000799	0.022329
			GO:0008284~positive regulation of cell proliferation	33	0.000572	0.019928	1.01759
			GO:0043067~regulation of programmed cell death	45	0.0014	0.039043	2.47306
			GO:0030335~positive regulation of cell migration	11	0.00156	0.042179	2.75318
			GO:0042981~regulation of apoptosis	43	0.00307	0.072505	5.34922
