# Supplementary material for: Histone modifications induced by MDV infection at early cytolytic and latency phases
Source: BMC Genomics. 2015 Apr 18;16(1):311. doi: 10.1186/s12864-015-1492-6 (PMC4404578; doi:10.1186/s12864-015-1492-6)
Supplement: Additional file 4: — MiRNAs associated with DMRs. Locations of significant peaks overlapping microRNAs are shown, in addition to any protein-coding genes that are overlapped. [file 12864_2015_1492_MOESM4_ESM.xlsx]

## Sheet: final
Chr	Start	End	miRNA	miRNA	Timepoint	Class	Genes Overlapped
chr8	29051918	29051993	MI0007558	MIR101-2	K27_10_L63	intergenic
chr8	29051918	29051993	MI0007558	MIR101-2	K27_10_L63	intergenic
chr8	29051918	29051993	MI0007558	MIR101-2	K27_5_L72	intergenic
chr8	29051918	29051993	MI0007558	MIR101-2	K27_5_L72	intergenic
chr8	29051918	29051993	MI0007558	MIR101-2	K4_10_L63	intergenic
chr8	29051918	29051993	MI0007558	MIR101-2	K4_10_L63	intergenic
chr4	3970359	3970439	MI0001210	MIR106	K27_10_L63	intergenic
chr4	3970359	3970439	MI0001210	MIR106	K4_10_L63	intergenic
chr7	17389048	17389157	MI0001216	MIR10B	K27_10_L63	intergenic
chr7	17389048	17389157	MI0001216	MIR10B	K27_10_L63	intergenic
chr7	17389048	17389157	MI0001216	MIR10B	K27_5_L72	intergenic
chr7	17389048	17389157	MI0001216	MIR10B	K27_5_L72	intergenic
chrZ	649337	649413	MI0001277	MIR122-1	K27_5_L72	intergenic
chr20	8681782	8681879	MI0008210	MIR124A-2	K27_10_L63	intergenic
chr20	8681782	8681879	MI0008210	MIR124A-2	K27_5_L72	intergenic
chr15	408399	408481	MI0001241	MIR130A	K27_10_L63	intergenic
chr15	408399	408481	MI0001241	MIR130A	K27_5_L72	intergenic
chr15	408399	408481	MI0001241	MIR130A	K4_5_L72	intergenic
chr15	398720	398796	MI0001239	MIR130B	K27_10_L63	intergenic
chr15	398720	398796	MI0001239	MIR130B	K27_10_L63	intergenic
chr15	398720	398796	MI0001239	MIR130B	K27_5_L72	intergenic
chr12	2830742	2830829	MI0001231	MIR135A-1	K27_10_L63	intergenic
chr12	2830742	2830829	MI0001231	MIR135A-1	K27_10_L63	intergenic
chr12	2830742	2830829	MI0001231	MIR135A-1	K27_5_L72	intergenic
chr26	1925942	1926037	MI0001264	MIR135A-3	K27_10_L63	intergenic
chr26	1925942	1926037	MI0001264	MIR135A-3	K27_10_L63	intergenic
chr26	1925942	1926037	MI0001264	MIR135A-3	K27_5_L72	intergenic
chr8	13210193	13210288	MI0001221	MIR137	K27_5_L72	intergenic
chr19	496983	497070	MI0001281	MIR142	K4_10_L63	intergenic
chr19	496983	497070	MI0001281	MIR142	K4_10_L63	intergenic
chr19	496983	497070	MI0001281	MIR142	K4_10_L63	intergenic
chr19	5824123	5824207	MI0004996	MIR144	K4_10_L63	intergenic
chrZ	44167486	44167595	MI0007061	MIR1456	K27_5_L72	intergenic
chrZ	44167486	44167595	MI0007061	MIR1456	K27_5_L72	intergenic
chrZ	44167486	44167595	MI0007061	MIR1456	K4_5_L72	intergenic
chr6	24570060	24570164	MI0003695	MIR146B	K27_5_L72	intergenic
chr10	12334922	12334991	MI0003696	MIR147-1	K27_10_L63	intergenic
chr2	32053543	32053610	MI0001189	MIR148A	K27_10_L63	intergenic
chr2	32053543	32053610	MI0001189	MIR148A	K4_10_L63	intergenic
chr1	105930213	105930275	MI0001176	MIR155	K4_5_L72	intergenic
chr2	116867241	116867310	MI0007282	MIR1557	K27_10_L63	intergenic
chr18	6413289	6413373	MI0007286	MIR1561	K27_10_L63	intergenic
chr18	6413289	6413373	MI0007286	MIR1561	K27_5_L72	intergenic
chr14	12896507	12896577	MI0007289	MIR1564	K4_10_L63	intergenic
chr5	40282495	40282575	MI0007291	MIR1566	K27_10_L63	intergenic
chr5	40282495	40282575	MI0007291	MIR1566	K27_5_L72	intergenic
chr5	40282495	40282575	MI0007291	MIR1566	K27_5_L72	intergenic
chr5	9074445	9074512	MI0007293	MIR1568	K27_10_L63	intergenic
chr5	9074445	9074512	MI0007293	MIR1568	K4_10_L63	intergenic
chr4	12563649	12563721	MI0007299	MIR1573	K27_10_L63	intergenic
chr13	18532632	18532726	MI0007302	MIR1576	K27_10_L63	intergenic
chr13	18532632	18532726	MI0007302	MIR1576	K27_5_L72	intergenic
chr6	3677284	3677350	MI0007305	MIR1579	K4_10_L63	intergenic
chr1	51158137	51158222	MI0007307	MIR1581	K4_10_L63	intergenic
chrZ	18238506	18238570	MI0007310	MIR1584	K4_5_L72	intergenic
chr4	1226474	1226570	MI0007313	MIR1586	K4_10_L63	intergenic
chr7	20783298	20783375	MI0007318	MIR1591	K4_10_L63	intergenic
chr19	9339013	9339079	MI0007319	MIR1592	K4_10_L63	intergenic
chr8	21475759	21475823	MI0007322	MIR1595	K4_10_L63	intergenic
chr8	21475759	21475823	MI0007322	MIR1595	K4_10_L63	intergenic
chr4	4049055	4049130	MI0007562	MIR15C	K27_10_L63	intergenic
chr4	4049055	4049130	MI0007562	MIR15C	K27_5_L72	intergenic
chr4	4049055	4049130	MI0007562	MIR15C	K4_10_L63	intergenic
chr4	64895966	64896053	MI0007332	MIR1605	K27_10_L63	intergenic
chr9	6277070	6277162	MI0007335	MIR1608	K4_10_L63	intergenic
chr8	12398260	12398347	MI0007338	MIR1610	K4_10_L63	intergenic
chr8	12398260	12398347	MI0007338	MIR1610	K4_5_L72	intergenic
chr8	12398260	12398347	MI0007338	MIR1610	K4_5_L72	intergenic
chr5	30615451	30615539	MI0007346	MIR1617	K4_10_L63	intergenic
chr8	7759515	7759593	MI0007347	MIR1618	K4_5_L72	intergenic
chr9	1883593	1883649	MI0007359	MIR1630	K4_10_L63	intergenic
chr1	179480925	179481018	MI0007378	MIR1646	K4_10_L63	intergenic
chr1	179480925	179481018	MI0007378	MIR1646	K4_5_L72	intergenic
chr3	23001998	23002095	MI0007381	MIR1649	K27_10_L63	intergenic
chr18	9615233	9615328	MI0007384	MIR1652	K27_5_L72	intergenic
chr1	137743231	137743296	MI0007389	MIR1656	K4_10_L63	intergenic
chr15	756494	756593	MI0007407	MIR1673	K4_10_L63	intergenic
chr10	17701564	17701652	MI0007414	MIR1680	K27_10_L63	intergenic
chr2	96361604	96361703	MI0007415	MIR1681	K4_10_L63	intergenic
chr7	5419755	5419852	MI0007429	MIR1694	K27_5_L72	intergenic
chr4	4048689	4048759	MI0007563	MIR16C	K27_10_L63	intergenic
chr4	4048689	4048759	MI0007563	MIR16C	K27_5_L72	intergenic
chr4	4048689	4048759	MI0007563	MIR16C	K4_10_L63	intergenic
chr17	9510405	9510494	MI0007440	MIR1705	K4_10_L63	intergenic
chr17	9510405	9510494	MI0007440	MIR1705	K4_10_L63	intergenic
chr5	30170145	30170224	MI0007447	MIR1710	K4_10_L63	intergenic
chr7	17384289	17384387	MI0007450	MIR1713	K27_10_L63	intergenic
chr7	17384289	17384387	MI0007450	MIR1713	K27_5_L72	intergenic
chr5	60283968	60284072	MI0007453	MIR1716	K4_10_L63	intergenic
chr10	14823390	14823454	MI0007457	MIR1720	K27_5_L72	intergenic
chr10	14823390	14823454	MI0007457	MIR1720	K4_10_L63	intergenic
chr8	5165871	5165944	MI0007458	MIR1721	K4_10_L63	intergenic
chr5	25027902	25027970	MI0007462	MIR1725	K27_5_L72	intergenic
chr6	34084308	34084404	MI0007463	MIR1726	K27_10_L63	intergenic
chr6	34084308	34084404	MI0007463	MIR1726	K27_5_L72	intergenic
chr4	11023002	11023097	MI0007466	MIR1728	K4_10_L63	intergenic
chr1	53732443	53732525	MI0007481	MIR1742	K4_10_L63	intergenic
chr4	51588988	51589077	MI0007492	MIR1751	K4_10_L63	intergenic
chr25	1568659	1568740	MI0007493	MIR1752	K4_10_L63	intergenic
chr9	25014275	25014342	MI0007496	MIR1754	K27_10_L63	intergenic
chr9	25014275	25014342	MI0007496	MIR1754	K27_5_L72	intergenic
chr9	25014275	25014342	MI0007496	MIR1754	K4_10_L63	intergenic
chrZ	61446154	61446243	MI0007498	MIR1756A	K27_5_L72	intergenic
chrZ	61446154	61446243	MI0007498	MIR1756A	K27_5_L72	intergenic
chr9	14978306	14978403	MI0007504	MIR1762	K27_10_L63	intergenic
chr18	5840573	5840677	MI0007507	MIR1765	K4_10_L63	intergenic
chr3	44732913	44732971	MI0007510	MIR1767	K27_10_L63	intergenic
chr3	44732913	44732971	MI0007510	MIR1767	K4_10_L63	intergenic
chr15	2251403	2251505	MI0007512	MIR1769	K27_10_L63	intergenic
chr15	2251403	2251505	MI0007512	MIR1769	K27_5_L72	intergenic
chr2	151547087	151547183	MI0007513	MIR1770	K27_10_L63	intergenic
chr2	151547087	151547183	MI0007513	MIR1770	K4_10_L63	intergenic
chr20	8109136	8109213	MI0007516	MIR1773	K27_5_L72	intergenic
chr13	12212334	12212406	MI0007521	MIR1778	K4_5_L72	intergenic
chrZ	32054387	32054478	MI0007522	MIR1779	K27_5_L72	intergenic
chr23	5325254	5325329	MI0007523	MIR1780	K4_10_L63	intergenic
chr23	5325254	5325329	MI0007523	MIR1780	K4_10_L63	intergenic
chr11	20641236	20641337	MI0007528	MIR1785	K4_10_L63	intergenic
chr12	8996102	8996191	MI0007530	MIR1787	K4_10_L63	intergenic
chr1	97200876	97200960	MI0007551	MIR1806	K4_10_L63	intergenic
chr7	1263807	1263894	MI0007557	MIR1812	K4_10_L63	intergenic
chr4	61722590	61722663	MI0007370	MIR1814	K4_5_L72	intergenic
chr17	10218497	10218587	MI0001243	MIR181A-2	K27_10_L63	intergenic
chr17	10218497	10218587	MI0001243	MIR181A-2	K27_5_L72	intergenic
chr17	10220137	10220221	MI0001242	MIR181B-2	K27_10_L63	intergenic
chr17	10220137	10220221	MI0001242	MIR181B-2	K27_5_L72	intergenic
chr4	3970228	3970311	MI0001209	MIR18B	K27_10_L63	intergenic
chr4	3970228	3970311	MI0001209	MIR18B	K4_10_L63	intergenic
chr18	6423770	6423846	MI0007564	MIR193A	K27_10_L63	intergenic
chr18	6423770	6423846	MI0007564	MIR193A	K27_5_L72	intergenic
chr27	3553097	3553191	MI0001268	MIR196-1	K27_10_L63	intergenic
chr27	3553097	3553191	MI0001268	MIR196-1	K27_5_L72	intergenic
chr20	8107831	8107901	MI0001247	MIR1A-1	K27_5_L72	intergenic
chr21	2583317	2583403	MI0001249	MIR200A	K4_10_L63	intergenic
chr21	2585642	2585726	MI0001250	MIR200B	K4_10_L63	intergenic
chr5	53206814	53206911	MI0001214	MIR203	K27_10_L63	intergenic
chr26	2896047	2896142	MI0001267	MIR205A	K27_5_L72	intergenic
chr4	3970047	3970131	MI0001517	MIR20B	K27_10_L63	intergenic
chr4	3970047	3970131	MI0001517	MIR20B	K4_10_L63	intergenic
chr19	7322072	7322168	MI0004994	MIR21	K4_5_L72	intergenic
chr1	170154815	170154918	MI0010732	MIR2127	K4_10_L63	intergenic
chr1	170154815	170154918	MI0010732	MIR2127	K4_10_L63	intergenic
chr14	4018489	4018572	MI0010734	MIR2129	K4_10_L63	intergenic
chr19	5352096	5352195	MI0006982	MIR22	K4_10_L63	intergenic
chr26	2512569	2512648	MI0001266	MIR29B-2	K4_10_L63	intergenic
chr26	2511658	2511746	MI0001265	MIR29C	K4_10_L63	intergenic
chr15	406313	406405	MI0001240	MIR301	K27_10_L63	intergenic
chr15	406313	406405	MI0001240	MIR301	K27_5_L72	intergenic
chrZ	71882171	71882264	MI0001276	MIR31	K27_5_L72	intergenic
chr21	3251514	3251622	MI0001251	MIR34A	K27_5_L72	intergenic
chr21	3251514	3251622	MI0001251	MIR34A	K4_10_L63	intergenic
chr17	8404342	8404438	MI0015379	MIR3528	K4_10_L63	intergenic
chr10	14823529	14823619	MI0015380	MIR3529	K4_10_L63	intergenic
chr10	12751614	12751675	MI0015394	MIR3540	K4_10_L63	intergenic
chr21	2580812	2580895	MI0003714	MIR429	K4_10_L63	intergenic
chrZ	16040613	16040698	MI0003715	MIR449	K27_5_L72	intergenic
chrZ	16040763	16040856	MI0007566	MIR449B	K27_5_L72	intergenic
chrZ	16041927	16041998	MI0007445	MIR449C	K27_5_L72	intergenic
chr19	5823968	5824036	MI0004995	MIR451	K4_10_L63	intergenic
chr15	399833	399953	MI0006984	MIR454	K27_10_L63	intergenic
chr15	399833	399953	MI0006984	MIR454	K27_10_L63	intergenic
chr15	399833	399953	MI0006984	MIR454	K27_5_L72	intergenic
chr9	21966405	21966517	MI0006983	MIR551	K4_10_L63	intergenic
chr10	14823525	14823623	MI0001226	MIR7-2	K27_5_L72	intergenic
chr10	14823525	14823623	MI0001226	MIR7-2	K4_10_L63	intergenic
chr28	4436025	4436119	MI0001269	MIR7-3	K27_10_L63	intergenic
chr28	4436025	4436119	MI0001269	MIR7-3	K27_10_L63	intergenic
chrZ	59286315	59286401	MI0001283	MIR9-2	K27_5_L72	intergenic
chr12	6302911	6303000	MI0001234	MIRLET7A-1	K4_10_L63	intergenic
chr12	6302911	6303000	MI0001234	MIRLET7A-1	K4_10_L63	intergenic
chr12	6301452	6301554	MI0001232	MIRLET7D	K4_10_L63	intergenic
chr12	6301452	6301554	MI0001232	MIRLET7D	K4_10_L63	intergenic
chr12	6301452	6301554	MI0001232	MIRLET7D	K4_10_L63	intergenic
chr12	6302497	6302583	MI0001233	MIRLET7F	K4_10_L63	intergenic
chr12	6302497	6302583	MI0001233	MIRLET7F	K4_10_L63	intergenic
chr1	34895687	34895770	MI0001168	MIRLET7I	K4_10_L63	intergenic
chr17	8431742	8431825	MI0001244	MIR126	K27_10_L63	intragenic	ENSGALG00000002420
chr17	8431742	8431825	MI0001244	MIR126	K27_5_L72	intragenic	ENSGALG00000002420
chr19	7145027	7145120	MI0007560	MIR130C	K4_10_L63	intragenic	ENSGALG00000005090
chr19	7145027	7145120	MI0007560	MIR130C	K4_10_L63	intragenic	ENSGALG00000005090
chr3	99798387	99798481	MI0006979	MIR1329	K27_10_L63	intragenic	ENSGALG00000016446
chr23	4664051	4664129	MI0001255	MIR133C	K27_10_L63	intragenic	THRAP3,ENSGALG00000021627
chr23	4664051	4664129	MI0001255	MIR133C	K4_10_L63	intragenic	THRAP3,ENSGALG00000021627
chr23	4664051	4664129	MI0001255	MIR133C	K4_5_L72	intragenic	THRAP3,ENSGALG00000021627
chr28	1055204	1055280	MI0006992	MIR1434	K4_10_L63	intragenic	EEF2,ENSGALG00000001830
chrZ	64990795	64990872	MI0007056	MIR1452	K27_5_L72	intragenic	ENSGALG00000015689
chr20	1396012	1396085	MI0007058	MIR1453	K4_10_L63	intragenic	ENSGALG00000001903
chr20	1396012	1396085	MI0007058	MIR1453	K4_10_L63	intragenic	ENSGALG00000001903
chr3	58701686	58701785	MI0007059	MIR1454	K27_10_L63	intragenic	ENSGALG00000013990
chr3	58701686	58701785	MI0007059	MIR1454	K4_10_L63	intragenic	ENSGALG00000013990
chr3	58701686	58701785	MI0007059	MIR1454	K4_5_L72	intragenic	ENSGALG00000013990
chr1	7266960	7267058	MI0007065	MIR1460	K27_5_L72	intragenic	ENSGALG00000006656
chr15	11747272	11747381	MI0007069	MIR1464	K4_10_L63	intragenic	C15H12orf49,ENSGALG00000008219
chrZ	34315854	34315939	MI0007281	MIR1556	K27_5_L72	intragenic	TJP2,ENSGALG00000015109
chr7	1330064	1330139	MI0007284	MIR1559	K27_5_L72	intragenic	ITGAV,ENSGALG00000002655,ENSGALG00000002655
chr12	738668	738738	MI0007288	MIR1563	K4_10_L63	intragenic	ENSGALG00000001613
chr7	17931020	17931119	MI0007296	MIR1570	K4_10_L63	intragenic	CHN1,ENSGALG00000009293
chr10	6651001	6651074	MI0007300	MIR1574	K27_10_L63	intragenic	MIR1574,ENSGALG00000025242
chr9	6500392	6500476	MI0007303	MIR1577	K27_10_L63	intragenic	ENSGALG00000005526,ENSGALG00000005526
chr9	6500392	6500476	MI0007303	MIR1577	K27_5_L72	intragenic	ENSGALG00000005526,ENSGALG00000005526
chr18	10554160	10554232	MI0007306	MIR1580	K27_5_L72	intragenic	ENSGALG00000007808
chr18	10554160	10554232	MI0007306	MIR1580	K4_10_L63	intragenic	ENSGALG00000007808
chr18	10554160	10554232	MI0007306	MIR1580	K4_10_L63	intragenic	ENSGALG00000007808
chr7	25245058	25245146	MI0007308	MIR1582	K27_10_L63	intragenic	BIN1,ENSGALG00000011541,ENSGALG00000011541
chrZ	68835650	68835747	MI0007309	MIR1583	K4_5_L72	intragenic	NCBP1,ENSGALG00000002087
chr3	24011306	24011380	MI0007325	MIR1598	K4_10_L63	intragenic	ENSGALG00000009890
chr9	23742966	23743056	MI0001223	MIR15B	K4_10_L63	intragenic	SMC4,ENSGALG00000009553,ENSGALG00000009553
chr13	17401478	17401571	MI0007337	MIR1609-1,MIR1609-2	K4_10_L63	intragenic	SLC22A5,ENSGALG00000021104
chr13	17401478	17401571	MI0007337	MIR1609-1,MIR1609-2	K4_10_L63	intragenic	SLC22A5,ENSGALG00000021104
chr13	17399772	17399865	MI0007336	MIR1609-1,MIR1609-2	K4_10_L63	intragenic	SLC22A5,ENSGALG00000021104
chr9	23742791	23742884	MI0001222	MIR16-2	K4_10_L63	intragenic	SMC4,ENSGALG00000009553,ENSGALG00000009553
chr18	10216005	10216069	MI0007367	MIR1637	K27_10_L63	intragenic	ENSGALG00000007623,ENSGALG00000007623
chr18	10216005	10216069	MI0007367	MIR1637	K27_5_L72	intragenic	ENSGALG00000007623,ENSGALG00000007623
chr11	1919446	1919540	MI0007375	MIR1643	K4_10_L63	intragenic	WDR59,ENSGALG00000002798
chr11	1919446	1919540	MI0007375	MIR1643	K4_10_L63	intragenic	WDR59,ENSGALG00000002798
chr9	24500772	24500861	MI0007392	MIR1658	K4_5_L72	intragenic	GMPS,ENSGALG00000010284
chr7	14764187	14764287	MI0007393	MIR1659	K4_10_L63	intragenic	ENSGALG00000008730
chr2	19733987	19734047	MI0007395	MIR1661	K4_10_L63	intragenic	VIM,ENSGALG00000008677,ENSGALG00000008677,ENSGALG00000008677
chr10	222478	222537	MI0007404	MIR1670	K4_10_L63	intragenic	ENSGALG00000002538
chr6	24237813	24237908	MI0007408	MIR1674	K4_10_L63	intragenic	ENSGALG00000007753,ENSGALG00000007753
chr8	25397767	25397866	MI0007409	MIR1675	K4_10_L63	intragenic	LRP8
chr12	2390252	2390337	MI0007412	MIR1678	K4_10_L63	intragenic	TRAIP,ENSGALG00000002908
chr12	2390252	2390337	MI0007412	MIR1678	K4_5_L72	intragenic	TRAIP,ENSGALG00000002908
chr3	78289128	78289225	MI0007420	MIR1686	K27_10_L63	intragenic	ENSGALG00000015768
chr10	742918	742988	MI0007422	MIR1688	K4_10_L63	intragenic	ENSGALG00000002136
chr19	9363453	9363556	MI0007423	MIR1689	K4_10_L63	intragenic	ENSGALG00000005830
chr19	625967	626073	MI0007433	MIR1698	K4_10_L63	intragenic	ENSGALG00000001042
chr2	3751023	3751096	MI0007441	MIR1706	K4_10_L63	intragenic	CCDC12,ENSGALG00000005487
chr12	17010140	17010207	MI0007448	MIR1711	K27_10_L63	intragenic	ENSGALG00000007790
chr12	17010140	17010207	MI0007448	MIR1711	K27_5_L72	intragenic	ENSGALG00000007790
chr3	81937337	81937409	MI0007449	MIR1712	K4_10_L63	intragenic	ENSGALG00000015874
chr14	15041201	15041302	MI0007452	MIR1715	K4_10_L63	intragenic	ENSGALG00000020725
chr3	35031812	35031912	MI0007454	MIR1717	K27_10_L63	intragenic	AHCTF1,ENSGALG00000010630,ENSGALG00000010630
chr3	35031812	35031912	MI0007454	MIR1717	K4_10_L63	intragenic	AHCTF1,ENSGALG00000010630,ENSGALG00000010630
chr12	842924	843012	MI0007456	MIR1719	K4_10_L63	intragenic	ENSGALG00000001720
chr12	842924	843012	MI0007456	MIR1719	K4_10_L63	intragenic	ENSGALG00000001720
chr1	143453192	143453290	MI0007475	MIR1736	K4_10_L63	intragenic	ENSGALG00000016847
chr2	475530	475627	MI0007489	MIR1749	K4_10_L63	intragenic	CDC25A,ENSGALG00000004934
chr9	16721831	16721921	MI0007497	MIR1755	K27_10_L63	intragenic	ENSGALG00000007919
chr4	16712627	16712731	MI0007499	MIR1757	K27_10_L63	intragenic	ENSGALG00000008682
chr4	16712627	16712731	MI0007499	MIR1757	K4_10_L63	intragenic	ENSGALG00000008682
chr24	25236	25306	MI0007500	MIR1758	K4_10_L63	intragenic	ENSGALG00000000271
chr24	25236	25306	MI0007500	MIR1758	K4_10_L63	intragenic	ENSGALG00000000271
chr24	25236	25306	MI0007500	MIR1758	K4_10_L63	intragenic	ENSGALG00000000271
chr2	14046710	14046786	MI0007511	MIR1768	K4_10_L63	intragenic	ENSGALG00000007169
chr6	11560478	11560546	MI0007515	MIR1772	K27_10_L63	intragenic	ENSGALG00000003861
chr6	11560478	11560546	MI0007515	MIR1772	K4_10_L63	intragenic	ENSGALG00000003861
chr6	11560478	11560546	MI0007515	MIR1772	K4_10_L63	intragenic	ENSGALG00000003861
chr4	11666887	11666991	MI0007533	MIR1790	K27_10_L63	intragenic	ENSGALG00000007574
chr4	11666887	11666991	MI0007533	MIR1790	K4_10_L63	intragenic	ENSGALG00000007574
chr26	2086591	2086691	MI0007540	MIR1797	K4_10_L63	intragenic	ENSGALG00000000712
chr5	47604931	47605006	MI0007544	MIR1800	K27_10_L63	intragenic	ENSGALG00000010827,ENSGALG00000010849
chr5	47604931	47605006	MI0007544	MIR1800	K4_10_L63	intragenic	ENSGALG00000010827,ENSGALG00000010849
chr8	3838453	3838555	MI0007545	MIR1801	K4_10_L63	intragenic	ENSGALG00000002687
chr4	47863649	47863731	MI0007549	MIR1804	K4_10_L63	intragenic	HNRPDL,ENSGALG00000023199,ENSGALG00000023199
chr14	759453	759535	MI0003698	MIR193B	K27_10_L63	intragenic	ENSGALG00000003051
chr14	759453	759535	MI0003698	MIR193B	K4_10_L63	intragenic	ENSGALG00000003051
chr17	5667150	5667243	MI0001245	MIR199-1	K4_10_L63	intragenic	ENSGALG00000004852,ENSGALG00000004852,ENSGALG00000023785
chr8	4732773	4732880	MI0001220	MIR199-2	K27_10_L63	intragenic	ENSGALG00000021074,ENSGALG00000003164
chr8	4732773	4732880	MI0001220	MIR199-2	K4_10_L63	intragenic	ENSGALG00000021074,ENSGALG00000003164
chr8	4732773	4732880	MI0001220	MIR199-2	K4_5_L63	intragenic	ENSGALG00000021074,ENSGALG00000003164
chr23	4663912	4663975	MI0001254	MIR1B	K27_10_L63	intragenic	THRAP3,ENSGALG00000021627
chr23	4663912	4663975	MI0001254	MIR1B	K4_10_L63	intragenic	THRAP3,ENSGALG00000021627
chr23	4663912	4663975	MI0001254	MIR1B	K4_5_L72	intragenic	THRAP3,ENSGALG00000021627
chr10	6651274	6651374	MI0001225	MIR204-2	K27_10_L63	intragenic	ENSGALG00000003849
chr10	1811806	1811869	MI0010733	MIR2128	K4_10_L63	intragenic	ENSGALG00000001700
chr10	1811806	1811869	MI0010733	MIR2128	K4_10_L63	intragenic	ENSGALG00000001700
chr10	1811806	1811869	MI0010733	MIR2128	K4_5_L72	intragenic	ENSGALG00000001700
chr8	4739550	4739659	MI0008208	MIR214	K27_10_L63	intragenic	ENSGALG00000021074,ENSGALG00000003164
chr8	4739550	4739659	MI0008208	MIR214	K4_10_L63	intragenic	ENSGALG00000021074,ENSGALG00000003164
chr8	4739550	4739659	MI0008208	MIR214	K4_5_L63	intragenic	ENSGALG00000021074,ENSGALG00000003164
chr22	2684926	2685094	MI0015374	MIR2188	K4_10_L63	intragenic	ENSGALG00000003594
chrZ	41157406	41157491	MI0001273	MIR23B	K27_5_L72	intragenic	ENSGALG00000012615
chrZ	41158175	41158242	MI0001275	MIR24	K27_5_L72	intragenic	ENSGALG00000012615
chrZ	41157642	41157738	MI0001274	MIR27B	K27_5_L72	intragenic	ENSGALG00000012615
chr19	7144739	7144828	MI0007565	MIR301B	K4_10_L63	intragenic	ENSGALG00000005090
chr19	7144739	7144828	MI0007565	MIR301B	K4_10_L63	intragenic	ENSGALG00000005090
chr13	8968882	8969047	MI0015375	MIR3523	K4_10_L63	intragenic	DUSP1,ENSGALG00000003706
chr13	8968882	8969047	MI0015375	MIR3523	K4_10_L63	intragenic	DUSP1,ENSGALG00000003706
chr3	16500330	16500444	MI0015377	MIR3526	K27_10_L63	intragenic	CST3,ENSGALG00000008664
chr3	16500330	16500444	MI0015377	MIR3526	K4_10_L63	intragenic	CST3,ENSGALG00000008664
chr23	417154	417240	MI0015383	MIR3531	K27_5_L72	intragenic	SDC3,ENSGALG00000000569
chr5	35319907	35319990	MI0015385	MIR3532	K4_10_L63	intragenic	NOVA1,ENSGALG00000009850
chr9	16372628	16372709	MI0015388	MIR3535	K4_10_L63	intragenic	NCL,ENSGALG00000007705
chr9	16372628	16372709	MI0015388	MIR3535	K4_10_L63	intragenic	NCL,ENSGALG00000007705
chr1	52608155	52608229	MI0015392	MIR3538-2	K4_10_L63	intragenic	RPL3,ENSGALG00000012172
chr14	764271	764355	MI0003703	MIR365-1	K27_10_L63	intragenic	ENSGALG00000003051
chr12	2809078	2809160	MI0001230	MIRLET7G	K4_10_L63	intragenic	WDR82,ENSGALG00000003977
chr2	105670357	105670443	MI0001195	MIR133A-1	K4_10_L63	intragenic-reverse	ENSGALG00000014974
chr8	17168146	17168224	MI0007316	MIR1589	K27_10_L63	intragenic-reverse	SSX2IP,ENSGALG00000008763
chr7	11205574	11205660	MI0007330	MIR1603	K4_10_L63	intragenic-reverse	ENSGALG00000008046
chr2	32584271	32584371	MI0007471	MIR1732	K27_10_L63	intragenic-reverse	ENSGALG00000021833
chr2	32584271	32584371	MI0007471	MIR1732	K27_10_L63	intragenic-reverse	ENSGALG00000021833
chr2	32584271	32584371	MI0007471	MIR1732	K27_5_L72	intragenic-reverse	ENSGALG00000021833
chr2	32584271	32584371	MI0007471	MIR1732	K27_5_L72	intragenic-reverse	ENSGALG00000021833
chr2	32584271	32584371	MI0007471	MIR1732	K4_10_L63	intragenic-reverse	ENSGALG00000021833
chr28	2555498	2555592	MI0007520	MIR1777	K4_10_L63	intragenic-reverse	ENSGALG00000015192
chr21	2359869	2359946	MI0007538	MIR1795	K4_10_L63	intragenic-reverse	ENSGALG00000001714
chr7	6562728	6562813	MI0008206	MIR1845	K27_10_L63	intragenic-reverse	ENSGALG00000023742
chr7	6562728	6562813	MI0008206	MIR1845	K27_5_L72	intragenic-reverse	ENSGALG00000023742
chr2	32586149	32586242	MI0001190	MIR196-2	K27_10_L63	intragenic-reverse	ENSGALG00000021833
chr2	32586149	32586242	MI0001190	MIR196-2	K27_5_L72	intragenic-reverse	ENSGALG00000021833
chr2	32586149	32586242	MI0001190	MIR196-2	K4_10_L63	intragenic-reverse	ENSGALG00000021833
chr2	105673483	105673567	MI0001196	MIR1A-2	K4_10_L63	intragenic-reverse	ENSGALG00000014974
chr1	15746036	15746181	MI0010731	MIR2126	K27_5_L72	intragenic-reverse	BCAP29,ENSGALG00000025647,ENSGALG00000008009
chr1	15746036	15746181	MI0010731	MIR2126	K4_10_L63	intragenic-reverse	BCAP29,ENSGALG00000025647,ENSGALG00000008009
chr15	5760038	5760116	MI0008209	MIR762	K4_10_L63	intragenic-reverse	ENSGALG00000004379
