# Supplementary material for: Histone modifications induced by MDV infection at early cytolytic and latency phases
Source: BMC Genomics. 2015 Apr 18;16(1):311. doi: 10.1186/s12864-015-1492-6 (PMC4404578; doi:10.1186/s12864-015-1492-6)
Supplement: Additional file 6: — Sequencing statistics. The numbers of reads obtained from sequencing the samples used in this study before are shown. [file 12864_2015_1492_MOESM6_ESM.xlsx]

## Sheet: Sheet1
Histone Mark	Sample	DPI	Replicate	Total	Mapped	Mapped%	Non-redundant	Non-redundant%
H3K27me3	63_inf	10	1	8915797	8521946	95.5825	6299382	73.9195
			2	10798509	10335407	95.7114	7510955	72.6721
	63_inf	5	1	13033297	12535093	96.1774	9701319	77.3933
			2	9233419	8823724	95.5629	7086270	80.3093
	63_non	10	1	13943995	13132816	94.1826	11627720	88.5394
			2	11968746	11235976	93.8776	9362469	83.3258
	63_non	5	1	14458859	13576043	93.8943	11482089	84.5761
			2	12628694	11812297	93.5354	10014981	84.7844
	72_inf	10	1	15202340	14301081	94.0716	12719372	88.9399
			2	13530768	12757146	94.2825	11426112	89.5664
	72_inf	5	1	17480503	16641372	95.1996	14810698	88.9993
			2	15159625	14573824	96.1358	12974760	89.0278
	72_non	10	1	24191568	9603288	39.6968	5565871	57.958
			2	21476908	11605789	54.0384	10150591	87.4614
	72_non	5	1	22208836	11979948	53.9423	10340280	86.3132
			2	24457902	17323581	70.8302	14925120	86.1549
H3K4me3	63_inf	10	1	11207008	10454772	93.2878	7216101	69.0221
			2	8743345	8174684	93.4961	5686370	69.5607
	63_inf	5	1	10146707	9469948	93.3303	5990070	63.2535
			2	13131449	12144366	92.4831	7392050	60.8681
	63_non	10	1	16180287	15023018	92.8477	11294506	75.1813
			2	13562130	12506700	92.2178	9863369	78.8647
	63_non	5	1	16445821	15134536	92.0266	9744869	64.3883
			2	17765727	16502268	92.8882	12311597	74.6055
	72_inf	10	1	17597960	15956904	90.6747	10980332	68.8124
			2	15109789	13756612	91.0444	10963779	79.6982
	72_inf	5	1	13685625	12397340	90.5866	8567829	69.1102
			2	15693208	14242909	90.7584	9231076	64.8117
	72_non	10	1	20238612	1872581	9.25252	985452	52.6253
			2	21964876	11188450	50.9379	8784442	78.5135
	72_non	5	1	22800222	11537587	50.603	7102076	61.556
			2	23472442	12579614	53.5931	8094915	64.3495
